# Supplementary material for: The Impact of Lower Extremity Skeletal Muscle Atrophy and Myosteatosis on Revascularization Outcomes in Patients with Peripheral Arterial Disease
Source: J Clin Med. 2021 Aug 31;10(17):3963. doi: 10.3390/jcm10173963 (PMC8432022; doi:10.3390/jcm10173963)
Supplement: Supplementary file 1 [file jcm-10-03963-s001.zip]

Archive with 1 entries (1 files):
- jcm-1280890-supplementary.pdf
